# Supplementary material for: Fine-scale plasticity in nest placement can compensate for poor quality junipers as nesting trees for gray vireos
Source: PeerJ. 2021 Nov 9;9:e12477. doi: 10.7717/peerj.12477 (PMC8588862; doi:10.7717/peerj.12477)
Supplement: Supplemental Information 2 — Each data point represents a nest-checking event at a Gray Vireo nest. All nests were found on Kirtland Air Force Base in Albuquerque, New Mexico in 2016–2018. [file peerj-09-12477-s002.xlsx]

## Sheet: Raw Data
NestID	Year	ObserverInitials	Interval	DaysPast	Fate	TrHt	FolDen	NestHt	DistEdg	TrHtavg	FolDenavg	JunCt
T10N1	2016	JBH	2	3	1	2.2	2	2	70	3.34375	2.76042	16
T10N1	2016	JBH	3	3	1	2.2	2	2	70	3.34375	2.76042	16
T10N1	2016	JBH	4	4	1	2.2	2	2	70	3.34375	2.76042	16
T10N1	2016	JBH	5	3	1	2.2	2	2	70	3.34375	2.76042	16
T10N1	2016	JBH	6	1	1	2.2	2	2	70	3.34375	2.76042	16
T10N1	2016	JBH	7	2	1	2.2	2	2	70	3.34375	2.76042	16
T10N1	2016	JBH	8	1	1	2.2	2	2	70	3.34375	2.76042	16
T10N1	2016	JBH	9	3	1	2.2	2	2	70	3.34375	2.76042	16
T11N1	2016	JBH	2	2	0					3.14286	1.82143	14
T11N2	2016	JBH	2	4	0	4.2	1			3.06667	2.41667	9
T11N3	2016	JBH	2	1	1	4	3	1.7	40	3.06667	2.41667	9
T11N3	2016	JBH	3	1	1	4	3	1.7	40	3.06667	2.41667	9
T11N3	2016	JBH	4	3	1	4	3	1.7	40	3.06667	2.41667	9
T11N3	2016	JBH	5	2	1	4	3	1.7	40	3.06667	2.41667	9
T11N3	2016	JBH	6	2	1	4	3	1.7	40	3.06667	2.41667	9
T11N3	2016	JBH	7	3	1	4	3	1.7	40	3.06667	2.41667	9
T11N3	2016	JBH	8	1	1	4	3	1.7	40	3.06667	2.41667	9
T11N3	2016	JBH	9	2	1	4	3	1.7	40	3.06667	2.41667	9
T11N3	2016	JBH	10	1	1	4	3	1.7	40	3.06667	2.41667	9
T11N3	2016	JBH	11	3	1	4	3	1.7	40	3.06667	2.41667	9
T11N3	2016	JBH	12	1	1	4	3	1.7	40	3.06667	2.41667	9
T11N3	2016	JBH	13	1	1	4	3	1.7	40	3.06667	2.41667	9
T11N3	2016	JBH	14	1	1	4	3	1.7	40	3.06667	2.41667	9
T11N3	2016	JBH	15	1	1	4	3	1.7	40	3.06667	2.41667	9
T11N3	2016	JBH	16	4	1	4	3	1.7	40	2.61	2.4125	20
T12N1	2016	JBH	2	3	1	2.2	1	1.6	70	2.61	2.4125	20
T12N1	2016	JBH	3	4	1	2.2	1	1.6	70	2.61	2.4125	20
T12N1	2016	JBH	4	3	1	2.2	1	1.6	70	2.61	2.4125	20
T12N1	2016	JBH	5	3	1	2.2	1	1.6	70	2.61	2.4125	20
T12N1	2016	JBH	6	4	1	2.2	1	1.6	70	2.61	2.4125	20
T12N1	2016	JBH	7	2	1	2.2	1	1.6	70	2.61	2.4125	20
T12N1	2016	JBH	8	2	1	2.2	1	1.6	70	2.61	2.4125	20
T12N1	2016	JBH	9	3	1	2.2	1	1.6	70	2.61	2.4125	20
T12N1	2016	JBH	10	3	1	2.2	1	1.6	70	2.61	2.4125	20
T12N1	2016	JBH	11	1	1	2.2	1	1.6	70	2.61	2.4125	20
T12N1	2016	JBH	12	3	1	2.2	1	1.6	70	2.61	2.4125	20
T13N1	2016	JBH	2	2	1
T13N1	2016	JBH	3	3	1
T13N1	2016	JBH	4	1	1
T13N1	2016	JBH	5	2	1
T13N1	2016	JBH	6	1	0
T14N1	2016	JBH	2	4	1
T14N1	2016	JBH	3	2	1
T14N1	2016	JBH	4	4	1
T14N1	2016	JBH	5	4	1
T14N1	2016	JBH	6	3	1
T14N1	2016	JBH	7	1	1
T15N1	2016	JBH	2	1	1	2.2	4	2.08	80	2.36957	2.67391	23
T15N1	2016	JBH	3	2	1	2.2	4	2.08	80	2.36957	2.67391	23
T15N1	2016	JBH	4	1	1	2.2	4	2.08	80	2.36957	2.67391	23
T15N1	2016	JBH	5	3	1	2.2	4	2.08	80	2.36957	2.67391	23
T15N1	2016	JBH	6	2	1	2.2	4	2.08	80	2.36957	2.67391	23
T15N1	2016	JBH	7	1	1	2.2	4	2.08	80	2.36957	2.67391	23
T15N1	2016	JBH	8	1	1	2.2	4	2.08	80	2.36957	2.67391	23
T15N1	2016	JBH	9	3	1	2.2	4	2.08	80	2.36957	2.67391	23
T16N1	2016	JBH	2	1	1	2.3	4	2.05	152	3.56	2.63333	15
T16N1	2016	JBH	3	2	0	2.3	4	2.05	152	3.56	2.63333	15
T16N2	2016	SY	2	1	1	3.8	3	3.56	187	3.15	2.25	4
T16N2	2016	SY	3	3	1	3.8	3	3.56	187	3.15	2.25	4
T16N2	2016	SY	4	3	1	3.8	3	3.56	187	3.15	2.25	4
T16N2	2016	SY	5	1	1	3.8	3	3.56	187	3.15	2.25	4
T16N2	2016	SY	6	3	1	3.8	3	3.56	187	3.15	2.25	4
T16N2	2016	SY	7	1	0	3.8	3	3.56	187	3.15	2.25	4
T17N1	2016	JBH	2	1	1	3.4	3	2.91	127	2.76364	2.61364	22
T17N1	2016	JBH	3	2	1	3.4	3	2.91	127	2.76364	2.61364	22
T17N1	2016	JBH	4	1	0	3.4	3	2.91	127	2.76364	2.61364	22
T17N2	2016	JBH	2	1	1	4.9	4	2.35	10	2.49	2.725	10
T17N2	2016	JBH	3	1	1	4.9	4	2.35	10	2.49	2.725	10
T17N2	2016	JBH	4	1	1	4.9	4	2.35	10	2.49	2.725	10
T17N2	2016	JBH	5	1	1	4.9	4	2.35	10	2.49	2.725	10
T17N2	2016	JBH	6	4	1	4.9	4	2.35	10	2.49	2.725	10
T17N2	2016	JBH	7	1	1	4.9	4	2.35	10	2.49	2.725	10
T17N2	2016	JBH	8	1	1	4.9	4	2.35	10	2.49	2.725	10
T17N2	2016	JBH	9	1	1	4.9	4	2.35	10	2.49	2.725	10
T17N2	2016	JBH	10	3	1	4.9	4	2.35	10	2.49	2.725	10
T18N1	2016	JBH	2	1	1	4.5	2	1.6	20	3.9	2.125	10
T18N1	2016	JBH	3	2	1	4.5	2	1.6	20	3.9	2.125	10
T18N1	2016	JBH	4	1	1	4.5	2	1.6	20	3.9	2.125	10
T18N1	2016	JBH	5	3	1	4.5	2	1.6	20	3.9	2.125	10
T18N1	2016	JBH	6	2	1	4.5	2	1.6	20	3.9	2.125	10
T18N1	2016	JBH	7	2	1	4.5	2	1.6	20	3.9	2.125	10
T18N1	2016	JBH	8	3	1	4.5	2	1.6	20	3.9	2.125	10
T18N1	2016	JBH	9	3	1	4.5	2	1.6	20	3.9	2.125	10
T18N1	2016	JBH	10	1	1	4.5	2	1.6	20	3.9	2.125	10
T18N1	2016	JBH	11	3	1	4.5	2	1.6	20	3.9	2.125	10
T19N1	2016	JBH	2	3	1
T1N1	2016	JBH	2	3	1	2.7	2	2.13	3	2.55789	2.59211	19
T1N1	2016	JBH	3	4	1	2.7	2	2.13	3	2.55789	2.59211	19
T1N1	2016	JBH	4	2	1	2.7	2	2.13	3	2.55789	2.59211	19
T1N1	2016	JBH	5	2	1	2.7	2	2.13	3	2.55789	2.59211	19
T1N1	2016	JBH	6	4	1	2.7	2	2.13	3	2.55789	2.59211	19
T1N1	2016	JBH	7	6	0	2.7	2	2.13	3	2.55789	2.59211	19
T1N4	2016	JBH	2	2	1	3.4	3	2.98	107	2.575	2.40625	8
T1N4	2016	JBH	3	3	1	3.4	3	2.98	107	2.575	2.40625	8
T1N4	2016	JBH	4	3	1	3.4	3	2.98	107	2.575	2.40625	8
T1N4	2016	JBH	5	1	1	3.4	3	2.98	107	2.575	2.40625	8
T1N4	2016	JBH	6	3	1	3.4	3	2.98	107	2.575	2.40625	8
T1N4	2016	JBH	7	1	1	3.4	3	2.98	107	2.575	2.40625	8
T1N4	2016	JBH	8	1	1	3.4	3	2.98	107	2.575	2.40625	8
T1N4	2016	JBH	9	1	1	3.4	3	2.98	107	2.575	2.40625	8
T1N4	2016	JBH	10	1	1	3.4	3	2.98	107	2.575	2.40625	8
T1N4	2016	JBH	11	4	1	3.4	3	2.98	107	2.575	2.40625	8
T20N1	2016	JBH	2	3	1	3.4	3	2.24	32	2.27692	2.94231	13
T20N1	2016	JBH	3	1	1	3.4	3	2.24	32	2.27692	2.94231	13
T20N1	2016	JBH	4	3	1	3.4	3	2.24	32	2.27692	2.94231	13
T20N1	2016	JBH	5	2	1	3.4	3	2.24	32	2.27692	2.94231	13
T20N1	2016	JBH	6	2	1	3.4	3	2.24	32	2.27692	2.94231	13
T21N1	2016	JBH	2	1	1	4.7	3	1.89	46	2.625	2.38636	12
T21N1	2016	JBH	3	3	1	4.7	3	1.89	46	2.625	2.38636	12
T21N1	2016	JBH	4	2	1	4.7	3	1.89	46	2.625	2.38636	12
T21N1	2016	JBH	5	2	1	4.7	3	1.89	46	2.625	2.38636	12
T21N1	2016	JBH	6	3	1	4.7	3	1.89	46	2.625	2.38636	12
T21N1	2016	JBH	7	3	1	4.7	3	1.89	46	2.625	2.38636	12
T21N1	2016	JBH	8	1	1	4.7	3	1.89	46	2.625	2.38636	12
T21N1	2016	JBH	9	3	1	4.7	3	1.89	46	2.625	2.38636	12
T21N1	2016	JBH	10	1	1	4.7	3	1.89	46	2.625	2.38636	12
T21N1	2016	JBH	11	1	1	4.7	3	1.89	46	2.625	2.38636	12
T21N1	2016	JBH	12	1	1	4.7	3	1.89	46	2.625	2.38636	12
T21N1	2016	JBH	13	1	1	4.7	3	1.89	46	2.625	2.38636	12
T21N1	2016	JBH	14	4	1	4.7	3	1.89	46	2.625	2.38636	12
T21N1	2016	JBH	15	1	1	4.7	3	1.89	46	2.625	2.38636	12
T21N1	2016	JBH	16	1	1	4.7	3	1.89	46	2.625	2.38636	12
T21N1	2016	JBH	17	1	1	4.7	3	1.89	46	2.625	2.38636	12
T22N1	2016	JBH	2	1	1	3.8	3	3.55	162	2.73571	2.53571	14
T22N1	2016	JBH	3	3	0	3.8	3	3.55	162	2.73571	2.53571	14
T26N1	2016	JBH	2	4	0	2.8	4	2.61	128	3.9	1.60714	7
T28N1	2016	JBH	2	3	0					2.47083	2.86458	24
T2N1	2016	SY	2	4	1	3.4	1	3.3	60	3.15	3.5	2
T2N1	2016	SY	3	7	0	3.4	1	3.3	60	3.15	3.5	2
T3N1	2016	JBH	2	3	0
T3N2	2016	JBH	2	2	1	2.5	3	2.9	23	2.57353	2.45588	34
T3N2	2016	JBH	3	4	1	2.5	3	2.9	23	2.57353	2.45588	34
T3N2	2016	JBH	4	6	1	2.5	3	2.9	23	2.57353	2.45588	34
T3N2	2016	JBH	5	4	1	2.5	3	2.9	23	2.57353	2.45588	34
T3N2	2016	JBH	6	3	1	2.5	3	2.9	23	2.57353	2.45588	34
T3N2	2016	JBH	7	2	1	2.5	3	2.9	23	2.57353	2.45588	34
T3N2	2016	JBH	8	6	1	2.5	3	2.9	23	2.57353	2.45588	34
T3N2	2016	JBH	9	2	1	2.5	3	2.9	23	2.57353	2.45588	34
T3N2	2016	JBH	10	4	1	2.5	3	2.9	23	2.57353	2.45588	34
T3N2	2016	JBH	11	2	1	2.5	3	2.9	23	2.57353	2.45588	34
T3N2	2016	JBH	12	2	1	2.5	3	2.9	23	2.57353	2.45588	34
T3N2	2016	JBH	13	3	1	2.5	3	2.9	23	2.57353	2.45588	34
T4N1	2016	JBH	1	0	0	2.6	3	2.37	145	2.16667	2.54167	6
T5N1	2016	JBH	2	2	1	4.1	3	2.32	112	3	2.75	9
T5N1	2016	JBH	3	4	1	4.1	3	2.32	112	3	2.75	9
T5N1	2016	JBH	4	6	0	4.1	3	2.32	112	3	2.75	9
T5N2	2016	JBH	2	4	1	3.4	2	2.41	6	2.81667	2.5	6
T5N2	2016	JBH	3	2	1	3.4	2	2.41	6	2.81667	2.5	6
T5N2	2016	JBH	4	4	0	3.4	2	2.41	6	2.81667	2.5	6
T5N3	2016	JBH	2	1	1	4.2	2	2.06	55	2.76	3.2	10
T5N3	2016	JBH	3	1	1	4.2	2	2.06	55	2.76	3.2	10
T5N3	2016	JBH	4	3	1	4.2	2	2.06	55	2.76	3.2	10
T5N3	2016	JBH	5	3	1	4.2	2	2.06	55	2.76	3.2	10
T5N3	2016	JBH	6	1	1	4.2	2	2.06	55	2.76	3.2	10
T5N3	2016	JBH	7	3	1	4.2	2	2.06	55	2.76	3.2	10
T5N3	2016	JBH	8	1	1	4.2	2	2.06	55	2.76	3.2	10
T5N3	2016	JBH	9	1	1	4.2	2	2.06	55	2.76	3.2	10
T5N3	2016	JBH	10	1	1	4.2	2	2.06	55	2.76	3.2	10
T5N3	2016	JBH	11	1	1	4.2	2	2.06	55	2.76	3.2	10
T5N3	2016	JBH	12	4	1	4.2	2	2.06	55	2.76	3.2	10
T5N3	2016	JBH	13	1	1	4.2	2	2.06	55	2.76	3.2	10
T5N3	2016	JBH	14	1	1	4.2	2	2.06	55	2.76	3.2	10
T5N3	2016	JBH	15	1	1	4.2	2	2.06	55	2.76	3.2	10
T5N3	2016	JBH	16	3	1	4.2	2	2.06	55	2.76	3.2	10
T5N3	2016	JBH	17	1	1	4.2	2	2.06	55	2.76	3.2	10
T5N3	2016	JBH	18	2	1	4.2	2	2.06	55	2.76	3.2	10
T5N3	2016	JBH	19	1	1	4.2	2	2.06	55	2.76	3.2	10
T5N3	2016	JBH	20	2	1	4.2	2	2.06	55	2.76	3.2	10
T6N1	2016	JBH	2	5	1	3.4	1	3.3	60	3.3	1.78125	8
T6N1	2016	JBH	3	5	0	3.4	1	3.3	60	3.3	1.78125	8
T6N2	2016	JBH	2	3	1	3.5	2	2.75	125	4	2.07143	7
T6N2	2016	JBH	3	2	1	3.5	2	2.75	125	4	2.07143	7
T6N2	2016	JBH	4	2	1	3.5	2	2.75	125	4	2.07143	7
T6N2	2016	JBH	5	3	0	3.5	2	2.75	125	4	2.07143	7
T8N1	2016	JBH	2	3	1	5	2	1.8	40	2.67222	1.84722	18
T8N1	2016	JBH	3	1	1	5	2	1.8	40	2.67222	1.84722	18
T8N1	2016	JBH	4	2	1	5	2	1.8	40	2.67222	1.84722	18
T8N1	2016	JBH	5	1	1	5	2	1.8	40	2.67222	1.84722	18
T8N1	2016	JBH	6	3	1	5	2	1.8	40	2.67222	1.84722	18
T8N1	2016	JBH	7	4	1	5	2	1.8	40	2.67222	1.84722	18
T8N1	2016	JBH	8	4	0	5	2	1.8	40	2.67222	1.84722	18
T8N2	2016	JBH	2	1	1	3.2	2	3	160	3.02759	1.68966	29
T8N2	2016	JBH	3	1	1	3.2	2	3	160	3.02759	1.68966	29
T8N2	2016	JBH	4	3	1	3.2	2	3	160	3.02759	1.68966	29
T8N2	2016	JBH	5	2	0	3.2	2	3	160	3.02759	1.68966	29
T9N2	2016	JBH	2	4	1	3.7	2	2.72	93	2.5	2	7
T9N2	2016	JBH	3	2	1	3.7	2	2.72	93	2.5	2	7
T9N2	2016	JBH	4	4	1	3.7	2	2.72	93	2.5	2	7
T9N2	2016	JBH	5	2	1	3.7	2	2.72	93	2.5	2	7
T9N2	2016	JBH	6	2	1	3.7	2	2.72	93	2.5	2	7
T9N2	2016	JBH	7	3	1	3.7	2	2.72	93	2.5	2	7
T9N2	2016	JBH	8	3	1	3.7	2	2.72	93	2.5	2	7
T9N2	2016	JBH	9	1	1	3.7	2	2.72	93	2.5	2	7
T9N2	2016	JBH	10	4	1	3.7	2	2.72	93	2.5	2	7
T9N2	2016	JBH	11	1	1	3.7	2	2.72	93	2.5	2	7
T9N2	2016	JBH	12	1	1	3.7	2	2.72	93	2.5	2	7
T9N2	2016	JBH	13	1	1	3.7	2	2.72	93	2.5	2	7
T9N2	2016	JBH	14	4	1	3.7	2	2.72	93	2.5	2	7
T9N2	2016	JBH	15	1	1	3.7	2	2.72	93	2.5	2	7
TWS2N1	2016	SY	2	3		4.2	2	1.63	19	2.6875	3	16
TWS2N1	2016	SY	3	1		4.2	2	1.63	19	2.6875	3	16
JT10-N1	2017	JH	2	9	1	2.7	3	2.2	85	2.73571	2.41667	15
JT10-N1	2017	JH	3	9	1	2.7	3	2.2	85	2.73571	2.41667	15
JT10-N1	2017	JH	4	15	1	2.7	3	2.2	85	2.73571	2.41667	15
JT11-N1	2017	JH	2	4	1	4	3	2.5	1	3	1.72222	9
JT11-N1	2017	JH	3	7	0	4	3	2.5	1	3	1.72222	9
JT12-N1	2017	JH	2	12	1	3.5	3	2.2	46	2.46111	2.98693	18
JT12-N1	2017	JH	3	11	1	3.5	3	2.2	46	2.46111	2.98693	18
JT12-N1	2017	JH	4	5	1	3.5	3	2.2	46	2.46111	2.98693	18
JT13-N1	2017	JH	2	7	0	6	2	1.7	29	4	3.4	5
JT14-N1	2017	JH	2	4	1	3	1	2.8	160	3.22727	1.90909	11
JT14-N1	2017	JH	3	19	1	3	1	2.8	160	3.22727	1.90909	11
JT15-N1	2017	JH	2	20	1	4.5	3	2.5	55	3.86471	2.29412	17
JT15-N1	2017	JH	3	5	1	4.5	3	2.5	55	3.86471	2.29412	17
JT16-N1	2017	JH	2	8	1	6	4	2.3	35	3.81818	3.04545	11
JT16-N1	2017	JH	3	8	1	6	4	2.3	35	3.81818	3.04545	11
JT17-N1	2017	JH	2	5	1	4.5	3	3.5	80	3.17	3.275	10
JT17-N1	2017	JH	3	5	1	4.5	3	3.5	80	3.17	3.275	10
JT2-N1	2017	JH	2	6	1	4	4	1.4	23	3.125	2.25	4
JT2-N1	2017	JH	3	2	1	4	4	1.4	23	3.125	2.25	4
JT2-N1	2017	JH	4	4	1	4	4	1.4	23	3.125	2.25	4
JT2-N1	2017	JH	5	7	1	4	4	1.4	23	3.125	2.25	4
JT2-N1	2017	JH	6	7	1	4	4	1.4	23	3.125	2.25	4
JT2-N1	2017	JH	7	3	1	4	4	1.4	23	3.125	2.25	4
JT3-N1	2017	JH	2	6	1	3.5	3	2.5	67	2.1	3.32143	7
JT3-N1	2017	JH	3	2	1	3.5	3	2.5	67	2.1	3.32143	7
JT3-N1	2017	JH	4	6	1	3.5	3	2.5	67	2.1	3.32143	7
JT3-N1	2017	JH	5	2	1	3.5	3	2.5	67	2.1	3.32143	7
JT3-N1	2017	JH	6	9	0	3.5	3	2.5	67	2.1	3.32143	7
JT3-N2	2017	JH	2	5	1	4	3	1.9	37	3.64286	3	7
JT3-N2	2017	JH	3	5	1	4	3	1.9	37	3.64286	3	7
JT4-N1	2017	JH	2	8	1	2.5	4	2.2	1.3	2.63636	3.34091	11
JT4-N1	2017	JH	3	6	1	2.5	4	2.2	1.3	2.63636	3.34091	11
JT4-N1	2017	JH	4	2	1	2.5	4	2.2	1.3	2.63636	3.34091	11
JT4-N1	2017	JH	5	10	1	2.5	4	2.2	1.3	2.63636	3.34091	11
JT4-N1	2017	JH	6	9	1	2.5	4	2.2	1.3	2.63636	3.34091	11
JT4-N1	2017	JH	7	8	1	2.5	4	2.2	1.3	2.63636	3.34091	11
JT5-N1	2017	JH	2	2	1	3.5	3	3	2	2.78571	3.25	7
JT5-N1	2017	JH	3	11	1	3.5	3	3	2	2.78571	3.25	7
JT5-N1	2017	JH	4	7	1	3.5	3	3	2	2.78571	3.25	7
JT5-N1	2017	JH	5	9	1	3.5	3	3	2	2.78571	3.25	7
JT5-N1	2017	JH	6	12	1	3.5	3	3	2	2.78571	3.25	7
JT6-N1	2017	JH	2	4	1	3.5	2	2.8	15	4.3625	1.78125	8
JT6-N1	2017	JH	3	14	1	3.5	2	2.8	15	4.3625	1.78125	8
JT6-N1	2017	JH	4	17	1	3.5	2	2.8	15	4.3625	1.78125	8
JT7-N1	2017	JH	2	8	1	3.5	2	2.8	15	2.25556	3.23611	18
JT7-N1	2017	JH	3	6	0	3.5	2	2.8	15	2.25556	3.23611	18
JT8-N1	2017	JH	2	9	1	2.4	3	1.9	150	2.89091	2.81818	11
JT8-N1	2017	JH	3	8	1	2.4	3	1.9	150	2.89091	2.81818	11
JT9-N1	2017	JH	2	17	1	3	3	2.5	46	2.91875	2.54688	16
NEST 027	2017	SY	2	7	1	4	3	1.9	80	3.1	2.1	10
NEST 027	2017	SY	3	8	0	4	3	1.9	80	3.1	2.1	10
NEST 027	2017	SY	4	9	0	4	3	1.9	80	3.1	2.1	10
NEST 030	2017	SY	2	8	0	2.5	2	2.1	16	3.37059	2.02941	17
NEST 031	2017	SY	2	9	1	5	2	1.5	26	3.25	2.76786	8
NEST 031	2017	SY	3	5	1	5	2	1.5	26	3.25	2.76786	8
NEST 031	2017	SY	4	8	1	5	2	1.5	26	3.25	2.76786	8
NEST 031	2017	SY	5	6	1	5	2	1.5	26	3.25	2.76786	8
NEST 031	2017	SY	6	9	0	5	2	1.5	26	3.25	2.76786	8
NEST 032	2017	SY	2	8	1	3	4	2.5	190	3.42857	3.35714	14
NEST 032	2017	SY	3	5	1	3	4	2.5	190	3.42857	3.35714	14
NEST 032	2017	SY	4	8	1	3	4	2.5	190	3.42857	3.35714	14
NEST 032	2017	SY	5	6	1	3	4	2.5	190	3.42857	3.35714	14
NEST 032	2017	SY	6	9	1	3	4	2.5	190	3.42857	3.35714	14
NEST 033	2017	SY	2	7	1	3.5	3	3.2	126	3.70833	2.8125	12
NEST 033	2017	SY	3	5	1	3.5	3	3.2	126	3.70833	2.8125	12
NEST 033	2017	SY	4	8	1	3.5	3	3.2	126	3.70833	2.8125	12
NEST 034	2017	SY	2	4	1	2.6	4	1.8	76	2.66667	3.36111	9
NEST 034	2017	SY	3	6	1	2.6	4	1.8	76	2.66667	3.36111	9
NEST 034	2017	SY	4	7	1	2.6	4	1.8	76	2.66667	3.36111	9
NEST 034	2017	SY	5	9	1	2.6	4	1.8	76	2.66667	3.36111	9
NEST 035	2017	SY	2	2	1	2.1	4	1.6	150	3.33	2.83333	10
NEST 035	2017	SY	3	4	1	2.1	4	1.6	150	3.33	2.83333	10
NEST 035	2017	SY	4	7	1	2.1	4	1.6	150	3.33	2.83333	10
NEST 035	2017	SY	5	7	1	2.1	4	1.6	150	3.33	2.83333	10
NEST 035	2017	SY	6	9	1	2.1	4	1.6	150	3.33	2.83333	10
NEST 036	2017	SY	2	1	1	3.5	3	1	19	3.30769	2.82692	13
NEST 036	2017	SY	3	1	1	3.5	3	1	19	3.30769	2.82692	13
NEST 036	2017	SY	4	7	1	3.5	3	1	19	3.30769	2.82692	13
NEST 036	2017	SY	5	2	1	3.5	3	1	19	3.30769	2.82692	13
NEST 036	2017	SY	6	5	1	3.5	3	1	19	3.30769	2.82692	13
NEST 036	2017	SY	7	9	1	3.5	3	1	19	3.30769	2.82692	13
NEST 038	2017	SY	2	4	1	2.1	3	1.6	33	2.675	2.9375	4
NEST 038	2017	SY	3	7	1	2.1	3	1.6	33	2.675	2.9375	4
NEST 038	2017	SY	4	7	1	2.1	3	1.6	33	2.675	2.9375	4
NEST 039	2017	SY	2	7	0	3.5	2	1.4	27	4	2.75	1
NEST 040	2017	SY	2	7	1	4	3	2.4	75	2.67	3.1	10
NEST 040	2017	SY	3	7	1	4	3	2.4	75	2.67	3.1	10
NEST 040	2017	SY	4	9	1	4	3	2.4	75	2.67	3.1	10
NEST 040	2017	SY	5	7	1	4	3	2.4	75	2.67	3.1	10
NEST 040	2017	SY	6	6	1	4	3	2.4	75	2.67	3.1	10
NEST 041	2017	SY	2	6	1	5	3	1.5	35	3.76667	2.58333	3
NEST 041	2017	SY	3	7	1	5	3	1.5	35	3.76667	2.58333	3
NEST 041	2017	SY	4	4	1	5	3	1.5	35	3.76667	2.58333	3
NEST 041	2017	SY	5	5	1	5	3	1.5	35	3.76667	2.58333	3
NEST 041	2017	SY	6	2	1	5	3	1.5	35	3.76667	2.58333	3
NEST 042	2017	SY	2	7	1	3	2	1.8	73	2.97	2.475	10
NEST 042	2017	SY	3	7	1	3	2	1.8	73	2.97	2.475	10
NEST 042	2017	SY	4	9	0	3	2	1.8	73	2.97	2.475	10
NEST 043	2017	SY	2	5	1	4	4	1	28	4.5	3.5	7
NEST 043	2017	SY	3	7	1	4	4	1	28	4.5	3.5	7
NEST 043	2017	SY	4	9	1	4	4	1	28	4.5	3.5	7
NEST 043	2017	SY	5	7	1	4	4	1	28	4.5	3.5	7
NEST 043	2017	SY	6	6	1	4	4	1	28	4.5	3.5	7
NEST 043	2017	SY	7	2	1	4	4	1	28	4.5	3.5	7
NEST 044	2017	SY	2	5	1	1.9	2	1	45	2.64483	3.22414	29
NEST 044	2017	SY	3	7	1	1.9	2	1	45	2.64483	3.22414	29
NEST 044	2017	SY	4	9	1	1.9	2	1	45	2.64483	3.22414	29
NEST 044	2017	SY	5	7	0	1.9	2	1	45	2.64483	3.22414	29
NEST 046	2017	SY	2	3	1	4.1	2	2.4	177	3.6875	3.0625	8
NEST 046	2017	SY	3	7	1	4.1	2	2.4	177	3.6875	3.0625	8
NEST 046	2017	SY	4	9	1	4.1	2	2.4	177	3.6875	3.0625	8
NEST 047	2017	SY	2	1	1	3.5	3	2.9	170	3.2	2.95	15
NEST 047	2017	SY	3	5	1	3.5	3	2.9	170	3.2	2.95	15
NEST 047	2017	SY	4	9	1	3.5	3	2.9	170	3.2	2.95	15
NEST 047	2017	SY	5	7	1	3.5	3	2.9	170	3.2	2.95	15
NEST 047	2017	SY	6	6	1	3.5	3	2.9	170	3.2	2.95	15
NEST 047	2017	SY	7	6	0	3.5	3	2.9	170	3.2	2.95	15
NEST 048	2017	SY	2	5	1	3.5	4	2.6	60	3.07778	3	18
NEST 048	2017	SY	3	9	1	3.5	4	2.6	60	3.07778	3	18
NEST 048	2017	SY	4	7	1	3.5	4	2.6	60	3.07778	3	18
NEST 048	2017	SY	5	6	1	3.5	4	2.6	60	3.07778	3	18
NEST 049	2017	SY	2	6	1	2.2	4	1.1	49	2.09565	3.65217	23
NEST 050	2017	SY	2	5	1	4	3	1.5	49	4	3.25	1
NEST 050	2017	SY	3	2	1	4	3	1.5	49	4	3.25	1
NEST 050	2017	SY	4	7	1	4	3	1.5	49	4	3.25	1
NEST 223	2017	SY	2	5	1	2.5	2	1.8	30	3.16667	2.33333	6
NEST 234	2017	SY	2	5	1	2	2	1.3	12	2.14	1.52778	10
NEST 238	2017	SY	2	5	1	4	3	1.2	35	2.36	2.58333	10
NEST 238	2017	SY	3	6	1	4	3	1.2	35	2.36	2.58333	10
NEST 333	2017	SY	2	5	0
NEST 353	2017	SY	2	3	1	2	3	1.3	12	2.88824	1.63235	17
NEST 353	2017	SY	3	1	1	2	3	1.3	12	2.88824	1.63235	17
ST2-N4	2017	SY	1			4.5	2.25	2	55	3.46429	3.14286	14
J1-1	2018	JH	2	10	0	4	2	1	12	3.375	3.0625	4
J7-1	2018	JH	2	2	1	4	3	1	12	3.32143	2.73214	14
J7-1	2018	JH	3	2	1	4	3	1	12	3.32143	2.73214	14
J9-1	2018	JH	2	3	1							14
ST10-N1	2018	SY	2	7	1	4	4	2.2	13	2.28333	3.45833	6
ST10-N1	2018	SY	3	8	1	4	4	2.2	13	2.28333	3.45833	6
ST11-N1	2018	SY	2	6	1	2.5	3	1.9	82	2.74615	3.69231	13
ST11-N1	2018	SY	3	8	1	2.5	3	1.9	82	2.74615	3.69231	13
ST12-N1	2018	SY	2	5	1	4	2	3	60	3.72857	2.875	14
ST12-N1	2018	SY	3	8	0	4	2	3	60	3.72857	2.875	14
ST13-N1	2018	SY	2	4	1	4	4	2.7	167	3.525	3.8125	8
ST13-N1	2018	SY	3	8	1	5.5	4	1.6	79	3.525	3.8125	8
ST14-N1	2018	SY	2	3	1	5.5	3	1.6	79	2.27778	3.01389	18
ST14-N1	2018	SY	3	8	1	5.5	3	1.6	79	2.27778	3.01389	18
ST15-N1	2018	SY	2	2	1	4.5	2	1.3	56	3.40714	2.80357	14
ST15-N1	2018	SY	3	8	0	4.5	2	1.3	56	3.40714	2.80357	14
ST16-N1	2018	SY	2	3	1	3.2	2	2.8	140	3.5	2.9375	4
ST16-N1	2018	SY	3	11	1	3.2	2	2.8	140	3.5	2.9375	4
ST17-N1	2018	SY	2	4	1	4.5	2	2.9	47	3.6	2.64286	7
ST18-N1	2018	SY	2	11	1	4.2	3	1.6	18	2.85	2.5625	12
ST18-N1	2018	SY	3	10	1	4.2	3	1.6	18	2.85	2.5625	12
St1-N1	2018	SY	2	4	1	3	3	2.5	250	3.175	3.1875	4
St1-N1	2018	SY	3	13	0	3	3	2.5	250	3.175	3.1875	4
ST1-N2	2018	SY	2	6	1	3	3	2	10	2.55	3	8
ST1-N2	2018	SY	3	8	0	3	3	2	10	2.55	3	8
ST2-N1	2018	SY	2	14	0	2.2	3	1.9	85	3.22	2.13167	25
ST2-N2	2018	SY	2	2	1	4	4	1.9	50	3.31429	2.42857	7
ST2-N2	2018	SY	3	8	1	4	4	1.9	50	3.31429	2.42857	7
ST3-N1	2018	SY	2	11	1	2.5	3	1.7	100	3.59091	2.65909	12
ST3-N1	2018	SY	3	7	1	2.5	3	1.7	100	3.59091	2.65909	12
ST3-N1	2018	SY	4	8	1	2.5	3	1.7	100	3.59091	2.65909	12
ST4-N1	2018	SY	2	9	0	4	2	3	40	2.37778	3.36111	9
ST5-N1	2018	SY	2	9	1	4	3	3	100	3.07778	3	18
ST5-N1	2018	SY	3	7	1	4	3	3	100	3.07778	3	18
ST5-N1	2018	SY	4	8	1	4	3	3	100	3.07778	3	18
ST6-N1	2018	SY	2	7	0	2.6	2	2.3	112	3.47692	2.85577	26
ST6-N1	2018	SY	3	3	0	2.6	2	2.3	112	3.47692	2.85577	26
ST6-N2	2018	SY	2	4	1	5.5	3	1.9	50	3.3	3.175	10
ST6-N2	2018	SY	3	8	1	5.5	3	1.9	50	3.3	3.175	10
ST7-N1	2018	SY	2	7	1	2	4	1.4	55	1.9125	3.75	8
ST7-N1	2018	SY	3	7	1	2	4	1.4	55	1.9125	3.75	8
ST7-N1	2018	SY	4	8	1	2	4	1.4	55	1.9125	3.75	8
ST8-N1	2018	SY	2	6	1	2.3	3	1.5	53	2.8	3.075	10
ST8-N1	2018	SY	3	7	1	2.3	3	1.5	53	2.8	3.075	10
ST8-N1	2018	SY	4	8	1	2.3	3	1.5	53	2.8	3.075	10
ST9-N1	2018	SY	2	3	1	4	4	2.6	87	2.7	3.54167	6
ST9-N1	2018	SY	3	1	1	4	4	2.6	87	2.7	3.54167	6
ST9-N1	2018	SY	4	6	1	4	4	2.6	87	2.7	3.54167	6
ST9-N1	2018	SY	5	8	1	4	4	2.6	87	2.7	3.54167	6
ST9-N1	2018	SY	6	1	0	4	4	2.6	87	2.7	3.54167	6

## Sheet: Parameter Definitions
Interval	Nest check number starting with 2
DaysPast	The number of days since the last nest check
Fate	A binary indicator of nest fate at nest check with 1 being active and 0 being failed
SeasonDay	The number of days since May 1 (approximately when Gray Vireos begin establishing territories)
TrHt	The height of nesting trees (m)
FolDen	The percentage of foliage obscuring woody cover on the nesting tree (1= 0-25%, 2= 25-50%, 3= 50-75%, 4= 75-100%)
NestHt	The distance of the bottom of the nest to the ground (m)
DistEdg	The distance from the outward-facing side of a nest to the farthest foliated edge on the same side of the nesting tree
Direction	The cardinal direction of the nest relative to the center of the nesting tree
TrHtavg	The average tree height (m) of all trees within a 25-m radius around the nest
FolDenavg	The average foliage density of all junipers within a 25-m radius around the nest
JunCt	The number of junipers within a 25-m radius around the nest
